# Supplementary material for: Actionable pharmacogenetic variants in Hong Kong Chinese exome sequencing data and projected prescription impact in the Hong Kong population
Source: PLoS Genet. 2021 Feb 18;17(2):e1009323. doi: 10.1371/journal.pgen.1009323 (PMC7891783; doi:10.1371/journal.pgen.1009323)
Supplement: S1 Table — (XLSX) [file pgen.1009323.s002.xlsx]

## Sheet: Sheet1
Table S1. Sequencing platform and capture kit used in the Hong Kong Chinese exome sequencing data
Sequencing platform	Capture kit	Sample count
Illumina HiSeq 1500	Illumina Nextera Exome Kit	71
Illumina HiSeq 1500	IDT xGen Exome Research Panel	93
Illumina HiSeq 1500	Roche SeqCap EZ Exome +UTR Library	52
Illumina HiSeq series	Illumina Nextera Exome Kit	343
Illumina NextSeq 500	Illumina Nextera Exome Kit	325
Illumina NovaSeq 6000	IDT xGen Exome Research Panel	232
Total		1116
