# Supplementary material for: Actionable pharmacogenetic variants in Hong Kong Chinese exome sequencing data and projected prescription impact in the Hong Kong population
Source: PLoS Genet. 2021 Feb 18;17(2):e1009323. doi: 10.1371/journal.pgen.1009323 (PMC7891783; doi:10.1371/journal.pgen.1009323)
Supplement: S2 Table — # Call rate refers to the % of samples having coverage ≥8X in the exome sequencing cohort. ADR, adverse drug reaction; PK, pharmacokinetics. (XLSX) [file pgen.1009323.s003.xlsx]

## Sheet: 工作表1
Table S2. List of the 133 actionable pharmacogenetic variants/ alleles
rs ID/ allele	Gene	Variant type	HGVS	PharmGKB ID	Drug response type	PharmGKB level of evidence	Source of evidence	Call rate (%)#
rs12248560	CYP2C19	5’ Flanking	chr10-96521657-C-T	PA166154147	Dosage, efficacy	1A	PharmGKB	0
rs75017182	DPYD	Intronic	NM_000110.4:c.1129-5923C>G	PA166153906	Toxicity/ADR	1A	PharmGKB	0
rs8099917	IFNL3	SNP	chr19-39743165-T-G	PA166155435	Efficacy	1B	PharmGKB	0.1
rs9923231	VKORC1	5’ Flanking	chr16-31107689-C-T	PA166155091	Dosage	1A	PharmGKB	0.2
rs887829	UGT1A1	5’ Flanking	chr2-234668570-C-T	PA166155607	Other	1A	PharmGKB	16.3
rs12979860	IFNL3	Intronic	NM_001276254.2:c.151-152G>A	PA166155468	Efficacy	1A	PharmGKB	23.6
rs776746	CYP3A5	Intronic	NM_001291829.2:c.-253-1G>A	PA166157267	Dosage, metabolism/PK	1A	PharmGKB	55
rs4244285	CYP2C19	Synonymous	NM_000769.4:c.681G>A	PA166154053	Metabolism/PK	1A	PharmGKB	65.9
rs397508288	CFTR	Missense	NM_000492.4:c.1736A>G	PA166164948	Efficacy	1A	PharmGKB	95.6
rs80282562	CFTR	Missense	NM_000492.4:c.532G>A	PA166157521	Efficacy	1A	PharmGKB	97.4
rs72549303	DPYD	Frameshift	NM_000110.4:c.1898delC	PA166153897	Toxicity/ADR	1A	PharmGKB	98.5
rs397508256	CFTR	Missense	NM_000492.4:c.166G>A	PA166164939	Efficacy	1A	PharmGKB	98.7
rs4986893	CYP2C19	Stop gain	NM_000769.4:c.636G>A	PA166154070	Metabolism/PK	1A	PharmGKB	98.7
rs3918290	DPYD	Splice donor	NM_000110.4:c.1905+1G>A	PA166153760	Toxicity/ADR	1A	PharmGKB	98.7
rs28399504	CYP2C19	Missense	NM_000769.4:c.1A>G	PA166154177	Efficacy	1A	PharmGKB	99
rs368505753	CFTR	Missense	NM_000492.4:c.200C>T	PA166164940	Efficacy	1A	PharmGKB	99.2
rs141033578	CFTR	Missense	NM_000492.4:c.2930C>T	PA166164950	Efficacy	1A	PharmGKB	99.2
rs150212784	CFTR	Missense	NM_000492.4:c.3154T>G	PA166164951	Efficacy	1A	PharmGKB	99.2
rs72554665	G6PD	Missense	NM_000402.4:c.1466G>T	PA166157888	Toxicity/ADR	3	Literature in Chinese1	99.3
rs121909013	CFTR	Missense	NM_000492.4:c.1651G>A	PA166157532	Efficacy	1A	PharmGKB	99.4
rs72554664	G6PD	Missense	NM_000402.4:c.1478G>A	Nil	Toxicity/ADR	Nil	Literature in Chinese1	99.4
rs115545701	CFTR	Missense	NM_000492.4:c.220C>T	PA166164941	Efficacy	1A	PharmGKB	99.5
rs121908753	CFTR	Missense	NM_000492.4:c.1055G>A	PA166164947	Efficacy	1A	PharmGKB	99.5
rs74551128	CFTR	Missense	NM_000492.4:c.1364C>A	PA166162705	Efficacy	1A	PharmGKB	99.5
rs121908757	CFTR	Missense	NM_000492.4:c.1645A>C	PA166157530	Efficacy	1A	PharmGKB	99.5
rs121909005	CFTR	Missense	NM_000492.4:c.1647T>G	PA166157531	Efficacy	1A	PharmGKB	99.5
rs121908755	CFTR	Missense	NM_000492.4:c.1646G>A	PA166157529	Efficacy	1A	PharmGKB	99.5
rs75527207	CFTR	Missense	NM_000492.4:c.1652G>A	PA166157516	Efficacy	1A	PharmGKB	99.5
rs75541969	CFTR	Missense	NM_000492.4:c.3454G>C	PA166164958	Efficacy	1A	PharmGKB	99.6
rs113993960	CFTR	Inframe deletion	NM_000492.4:c.1521_1523delCTT	PA166157525	Efficacy	1B	PharmGKB	99.6
rs398123546	G6PD	Missense	NM_000402.4:c.1450C>T	Nil	Toxicity/ADR	Nil	Literature in Chinese1	99.6
rs397508513	CFTR	Missense	NM_000492.4:c.3179A>C	PA166164952	Efficacy	1A	PharmGKB	99.7
rs267606723	CFTR	Missense	NM_000492.4:c.3731G>A	PA166157537	Efficacy	1A	PharmGKB	99.7
rs74503330	CFTR	Missense	NM_000492.4:c.3752G>A	PA166157511	Efficacy	1A	PharmGKB	99.7
rs121909041	CFTR	Missense	NM_000492.4:c.3763T>C	PA166157533	Efficacy	1A	PharmGKB	99.7
rs72549309	DPYD	Frameshift	NM_000110.4:c.299_302delTCAT	PA166153902	Toxicity/ADR	1A	PharmGKB	99.7
rs1142345	TPMT	Missense	NM_000367.4:c.719A>G	PA166156978	Dosage, toxicity/ADR	1A	PharmGKB	99.7
rs1800584	TPMT	Acceptor	NM_000367.4:c.626-1G>A	PA166156995	Dosage, toxicity/ADR	1A	PharmGKB	99.7
rs137852342	G6PD	Missense	NM_000402.4:c.1114C>T	Nil	Toxicity/ADR	Nil	Literature in Chinese1	99.7
rs137852327	G6PD	Missense	NM_000402.4:c.961G>A	Nil	Toxicity/ADR	Nil	Literature in Chinese1	99.7
rs121909020	CFTR	Missense	NM_000492.4:c.3199G>A	PA166164953	Efficacy	1A	PharmGKB	99.8
rs11971167	CFTR	Missense	NM_000492.4:c.3808G>T	PA166164959	Efficacy	1A	PharmGKB	99.8
rs1065852	CYP2D6	Missense	NM_000106.6:c.100C>T	PA166156062	Efficacy, toxicity/ADR	1A	PharmGKB	99.8
rs35742686	CYP2D6	Frameshift	NM_000106.6:c.775delA	PA166156167	Efficacy, toxicity/ADR	1A	PharmGKB	99.8
rs28371725	CYP2D6	Intronic	NM_000106.6:c.985+39G>A	PA166156155	Efficacy, toxicity/ADR	1A	PharmGKB	99.8
rs5030655	CYP2D6	Frameshift	NM_000106.6:c.454delT	PA166156111	Efficacy, toxicity/ADR	1A	PharmGKB	99.8
rs3892097	CYP2D6	Splice acceptor	NM_000106.6:c.506-1G>A	PA166156104	Dosage, toxicity/ADR	1A	PharmGKB	99.8
rs78060119	DPYD	Stop gain	NM_000110.4:c.1156G>T	PA166153913	Toxicity/ADR	1A	PharmGKB	99.8
rs193922748	RYR1	Missense	NM_000540.3:c.130C>T	PA166180322	Toxicity/ADR	1A	PharmGKB	99.8
rs118192167	RYR1	Missense	NM_000540.3:c.14387A>G	PA166155535	Toxicity/ADR	1A	PharmGKB	99.8
rs121918595	RYR1	Missense	NM_000540.3:c.14477C>T	PA166155546	Toxicity/ADR	1A	PharmGKB	99.8
rs193922876	RYR1	Missense	NM_000540.3:c.14497C>T	PA166155575	Toxicity/ADR	1A	PharmGKB	99.8
rs193922878	RYR1	Missense	NM_000540.3:c.14512C>G	PA166155576	Toxicity/ADR	1A	PharmGKB	99.8
rs4149056	SLCO1B1	Missense	NM_006446.5:c.521T>C	PA166154579	Toxicity/ADR	1A	PharmGKB	99.8
rs137852340	G6PD	Missense	NM_000402.4:c.185A>G	Nil	Toxicity/ADR	Nil	Literature in Chinese1	99.8
rs137852341	G6PD	Missense	NM_000402.4:c.482G>T	Nil	Toxicity/ADR	Nil	Literature in Chinese1	99.8
rs1800559	CACNA1S	Missense	NM_000069.3:c.3257G>A	PA166153638	Toxicity/ADR	1A	PharmGKB	99.9
rs772226819	CACNA1S	Missense	NM_000069.3:c.520C>T	PA166153940	Toxicity/ADR	1A	PharmGKB	99.9
rs202179988	CFTR	Missense	NM_000492.4:c.3208C>T	PA166164956	Efficacy	1A	PharmGKB	99.9
rs78769542	CFTR	Missense	NM_000492.4:c.3209G>A	PA166164955	Efficacy	1A	PharmGKB	99.9
rs186045772	CFTR	Missense	NM_000492.4:c.3222T>A	PA166164957	Efficacy	1A	PharmGKB	99.9
rs193922525	CFTR	Missense	NM_000492.4:c.4046G>A	PA166157534	Efficacy	1A	PharmGKB	99.9
rs397508442	CFTR	Missense	NM_000492.4:c.2834C>T	PA166164949	Efficacy	1A	PharmGKB	99.9
rs3745274	CYP2B6	Missense	NM_000767.5:c.516G>T	PA166155409	Dosage	1B	PharmGKB	99.9
rs56337013	CYP2C19	Missense	NM_000769.4:c.1297C>T	PA166154185	Efficacy, toxicity/ADR	1A	PharmGKB	99.9
rs1799853	CYP2C9	Missense	NM_000771.4:c.430C>T	PA166153972	Dosage	1A	PharmGKB	99.9
rs2108622	CYP4F2	Missense	NM_001082.5:c.1297G>A	PA166155381	Dosage	1A	PharmGKB	99.9
rs1801266	DPYD	Missense	NM_000110.4:c.703C>T	PA166153649	Toxicity/ADR	1A	PharmGKB	99.9
rs193922747	RYR1	Missense	NM_000540.3:c.103T>C	PA166155564	Toxicity/ADR	1A	PharmGKB	99.9
rs111888148	RYR1	Missense	NM_000540.3:c.1589G>A	PA166155524	Toxicity/ADR	1A	PharmGKB	99.9
rs118192172	RYR1	Missense	NM_000540.3:c.1840C>T	PA166155537	Toxicity/ADR	1A	PharmGKB	99.9
rs193922818	RYR1	Missense	NM_000540.3:c.7523G>A	PA166155574	Toxicity/ADR	1A	PharmGKB	99.9
rs118192177	RYR1	Missense	NM_000540.3:c.6617C>G	PA166155540	Toxicity/ADR	1A	PharmGKB	99.9
rs118192177	RYR1	Missense	NM_000540.3:c.6617C>T	PA166155540	Toxicity/ADR	1A	PharmGKB	99.9
rs118192176	RYR1	Missense	NM_000540.3:c.6502G>A	PA166155539	Toxicity/ADR	1A	PharmGKB	99.9
rs118192175	RYR1	Missense	NM_000540.3:c.6487C>T	PA166155538	Toxicity/ADR	1A	PharmGKB	99.9
rs193922762	RYR1	Missense	NM_000540.3:c.982C>T	PA166180323	Toxicity/ADR	1A	PharmGKB	99.9
rs193922832	RYR1	Missense	NM_000540.3:c.9310G>A	PA166163667	Toxicity/ADR	1A	PharmGKB	99.9
rs193922770	RYR1	Missense	NM_000540.3:c.1654C>T	PA166155567	Toxicity/ADR	1A	PharmGKB	99.9
rs118192161	RYR1	Missense	NM_000540.3:c.487C>T	PA166155532	Toxicity/ADR	1A	PharmGKB	99.9
rs193922753	RYR1	Missense	NM_000540.3:c.488G>T	PA166155565	Toxicity/ADR	1A	PharmGKB	99.9
rs1801086	RYR1	Missense	NM_000540.3:c.742G>A	PA166155375	Toxicity/ADR	1A	PharmGKB	99.9
rs1801086	RYR1	Missense	NM_000540.3:c.742G>C	PA166155375	Toxicity/ADR	1A	PharmGKB	99.9
rs121918592	RYR1	Missense	NM_000540.3:c.1021G>A	PA166155543	Toxicity/ADR	1A	PharmGKB	99.9
rs121918592	RYR1	Missense	NM_000540.3:c.1021G>C	PA166155543	Toxicity/ADR	1A	PharmGKB	99.9
rs193922764	RYR1	Missense	NM_000540.3:c.1201C>T	PA166176176	Toxicity/ADR	1A	PharmGKB	99.9
rs118192116	RYR1	Missense	NM_000540.3:c.1209C>G	PA166155528	Toxicity/ADR	1A	PharmGKB	99.9
rs118192162	RYR1	Missense	NM_000540.3:c.1565A>C	PA166155533	Toxicity/ADR	1A	PharmGKB	99.9
rs193922768	RYR1	Missense	NM_000540.3:c.1597C>T	PA166180324	Toxicity/ADR	1A	PharmGKB	99.9
rs144336148	RYR1	Missense	NM_000540.3:c.1598G>A	PA166180325	Toxicity/ADR	1A	PharmGKB	99.9
rs193922772	RYR1	Missense	NM_000540.3:c.1841G>T	PA166155568	Toxicity/ADR	1A	PharmGKB	99.9
rs118192163	RYR1	Missense	NM_000540.3:c.6488G>A	PA166155534	Toxicity/ADR	1A	PharmGKB	99.9
rs112563513	RYR1	Missense	NM_000540.3:c.7007G>A	PA166155526	Toxicity/ADR	1A	PharmGKB	99.9
rs121918596	RYR1	Inframe deletion	NM_000540.3:c.7042_7044delGAG	PA166177994	Toxicity/ADR	1A	PharmGKB	99.9
rs193922802	RYR1	Missense	NM_000540.3:c.7048G>A	PA166155569	Toxicity/ADR	1A	PharmGKB	99.9
rs193922803	RYR1	Missense	NM_000540.3:c.7063C>T	PA166155570	Toxicity/ADR	1A	PharmGKB	99.9
rs193922807	RYR1	Missense	NM_000540.3:c.7124G>C	PA166155571	Toxicity/ADR	1A	PharmGKB	99.9
rs193922809	RYR1	Missense	NM_000540.3:c.7282G>A	PA166155572	Toxicity/ADR	1A	PharmGKB	99.9
rs121918593	RYR1	Missense	NM_000540.3:c.7300G>A	PA166155544	Toxicity/ADR	1A	PharmGKB	99.9
rs28933396	RYR1	Missense	NM_000540.3:c.7304G>A	PA166155481	Toxicity/ADR	1A	PharmGKB	99.9
rs118192124	RYR1	Missense	NM_000540.3:c.7354C>T	PA166155531	Toxicity/ADR	1A	PharmGKB	99.9
rs193922816	RYR1	Missense	NM_000540.3:c.7360C>T	PA166155573	Toxicity/ADR	1A	PharmGKB	99.9
rs118192122	RYR1	Missense	NM_000540.3:c.7361G>A	PA166155529	Toxicity/ADR	1A	PharmGKB	99.9
rs28933397	RYR1	Missense	NM_000540.3:c.7372C>T	PA166155482	Toxicity/ADR	1A	PharmGKB	99.9
rs121918594	RYR1	Missense	NM_000540.3:c.7373G>A	PA166155545	Toxicity/ADR	1A	PharmGKB	99.9
rs118192178	RYR1	Missense	NM_000540.3:c.7522C>G	PA166155541	Toxicity/ADR	1A	PharmGKB	99.9
rs118192178	RYR1	Missense	NM_000540.3:c.7522C>T	PA166155541	Toxicity/ADR	1A	PharmGKB	99.9
rs193922843	RYR1	Missense	NM_000540.3:c.11969G>T	PA166163663	Toxicity/ADR	1A	PharmGKB	99.9
rs118192168	RYR1	Missense	NM_000540.3:c.14545G>A	PA166163669	Toxicity/ADR	1A	PharmGKB	99.9
rs118192170	RYR1	Missense	NM_000540.3:c.14693T>C	PA166155536	Toxicity/ADR	1A	PharmGKB	99.9
rs63749869	RYR1	Missense	NM_000540.3:c.14582G>A	PA166155516	Toxicity/ADR	1A	PharmGKB	99.9
rs1800462	TPMT	Missense	NM_000367.4:c.238G>C	PA166156993	Dosage, toxicity/ADR	1A	PharmGKB	99.9
rs1800460	TPMT	Missense	NM_000367.4:c.460G>A	PA166156992	Dosage, toxicity/ADR	1A	PharmGKB	99.9
rs77834169	CFTR	Missense	NM_000492.4:c.349C>T	PA166164944	Efficacy	1A	PharmGKB	100
rs397508537	CFTR	Missense	NM_000492.4:c.330C>A	PA166164942	Efficacy	1A	PharmGKB	100
rs113993958	CFTR	Missense	NM_000492.4:c.328G>A	PA166164943	Efficacy	1A	PharmGKB	100
rs397508759	CFTR	Missense	NM_000492.4:c.577G>A	PA166164945	Efficacy	1A	PharmGKB	100
rs121908752	CFTR	Missense	NM_000492.4:c.617T>G	PA166164946	Efficacy	1A	PharmGKB	100
rs77932196	CFTR	Missense	NM_000492.4:c.1040G>A	PA166161186	Efficacy	1A	PharmGKB	100
rs78655421	CFTR	Missense	NM_000492.4:c.350G>A	PA166157519	Efficacy	1A	PharmGKB	100
rs72552267	CYP2C19	Missense	NM_000769.4:c.395G>A	PA166154192	Efficacy, toxicity/ADR	1A	PharmGKB	100
rs41291556	CYP2C19	Missense	NM_000769.4:c.358T>C	PA166154179	Efficacy, toxicity/ADR	1A	PharmGKB	100
rs1057910	CYP2C9	Missense	NM_000771.4:c.1075A>C	PA166153959	Dosage	1A	PharmGKB	100
rs1801268	DPYD	Missense	NM_000110.4:c.2983G>T	PA166153651	Toxicity/ADR	1A	PharmGKB	100
rs115232898	DPYD	Missense	NM_000110.4:c.557A>G	PA166153919	Toxicity/ADR	1A	PharmGKB	100
rs55886062	DPYD	Missense	NM_000110.4:c.1679T>G	PA166153888	Toxicity/ADR	1A	PharmGKB	100
rs67376798	DPYD	Missense	NM_000110.4:c.2846A>T	PA166153888	Toxicity/ADR	1A	PharmGKB	100
rs116855232	NUDT15	Missense	NM_018283.4:c.415C>T	PA166154759	Dosage, toxicity/ADR	1A	PharmGKB	100
HLA-A *31:01:02	HLA-A	Haplotype	HLA-A *31:01:02	PA165954030	Toxicity/ADR	1A	PharmGKB	100
HLA-B *15:02:01	HLA-B	Haplotype	HLA-B *15:02:01	PA165954769	Toxicity/ADR	1A	PharmGKB	100
HLA-B*58:01	HLA-B	Haplotype	HLA-B*58:01	PA165987831	Toxicity/ADR	1A	PharmGKB	100
HLA-B *57:01:01	HLA-B	Haplotype	HLA-B *57:01:01	PA165956565	Toxicity/ADR	1A	PharmGKB	100
rs4148323	UGT1A1	Missense	NM_000463.3:c.211G>A	PA166155721	Toxicity/ADR	2A	Literature in Chinese2	100
# Call rate refers to the % of samples having coverage ≥8X in the exome sequencing cohort.
ADR, adverse drug reaction; PK, pharmacokinetics
Reference
1. SK M. Recent perspectives in glucose-6-phosphate dehydrogenase (G6PD) deficiency. Topical Update - The Hong Kong College of Pathologists 2007 [cited 2020 23 January]. Available from: http://www.hkcpath.org/article/recent-perspectives-glucose-6-phosphate-dehydrogenase-g6pd-deficiency.
2. Zhang X, Yin JF, Zhang J, Kong SJ, Zhang HY, Chen XM. UGT1A1*6 polymorphisms are correlated with irinotecan-induced neutropenia: a systematic review and meta-analysis. Cancer Chemother Pharmacol. 2017;80(1):135-49. Epub 2017/06/07. doi: 10.1007/s00280-017-3344-3. PubMed PMID: 28585035
