# Supplementary material for: Actionable pharmacogenetic variants in Hong Kong Chinese exome sequencing data and projected prescription impact in the Hong Kong population
Source: PLoS Genet. 2021 Feb 18;17(2):e1009323. doi: 10.1371/journal.pgen.1009323 (PMC7891783; doi:10.1371/journal.pgen.1009323)
Supplement: S3 Table — (XLSX) [file pgen.1009323.s004.xlsx]

## Sheet: Sheet1
Table S3. List of the 108 high confidence pharmacogenes
ADD1	CFTR	CYP4F2	GP1BA	MTHFR	SLCO1B1
ADORA2A	CHRNA3	DPYD	GRIK4	MTRR	SOD2
ADRB2	CHRNA5	DRD2	GSTM1	NAT2	TANC1
ALDH2	CHRNB2	DYNC2H1	GSTP1	NEDD4L	TCF7L2
ANKK1	COL22A1	EGF	HAS3	NQO1	TNF
APOA5	COMT	EGFR	HMGCR	NT5C2	TP53
APOE	COQ2	ENOSF1	HTR1A	NUDT15	TXNRD2
ATIC	CRHR1	EPHX1	HTR2A	OPRD1	TYMS
ATM	CRHR2	ERCC1	HTR2C	OPRM1	UGT1A1
C11orf65	CYP19A1	F5	IFNL3	PNPLA3	UGT1A4
C8orf34	CYP2A6	FCGR2A	IFNL4	PRKCA	UGT1A9
CACNA1S	CYP2B6	FCGR3A	ITPA	PTGFR	UGT2B10
CALU	CYP2C19	FDPS	KCNJ11	PTGS1	UMPS
CBR3	CYP2C8	FKBP5	KIF6	RYR1	VDR
CCHCR1	CYP2C9	FLT3	KRAS	SCN1A	VKORC1
CEP72	CYP2D6	G6PD	LPA	SEMA3C	XPC
CES1	CYP3A4	GGCX	LTC4S	SLC28A3	XRCC1
CETP	CYP3A5	GNB3	MC4R	SLC6A4	YEATS4
