# Supplementary material for: Actionable pharmacogenetic variants in Hong Kong Chinese exome sequencing data and projected prescription impact in the Hong Kong population
Source: PLoS Genet. 2021 Feb 18;17(2):e1009323. doi: 10.1371/journal.pgen.1009323 (PMC7891783; doi:10.1371/journal.pgen.1009323)
Supplement: S4 Table — (XLSX) [file pgen.1009323.s005.xlsx]

## Sheet: Sheet1
Table S4. Spectrum of variants identified in the 108 high-confidence pharmacogenes
Location	Total	Present in dbSNP	Present in ClinVar	Present in gnomAD	Absent in dbSNP, ClinVar, and gnomAD
				(AF<1%)
Intronic	10192	6765	132	2484	2751
Exonic	1719	1360	365	731	328
3′ UTR	950	572	142	264	316
5′ UTR	273	144	22	92	98
Splice site	31	20	5	15	8
Total	13165	8861	666	3586	3501
