# Supplementary material for: Actionable pharmacogenetic variants in Hong Kong Chinese exome sequencing data and projected prescription impact in the Hong Kong population
Source: PLoS Genet. 2021 Feb 18;17(2):e1009323. doi: 10.1371/journal.pgen.1009323 (PMC7891783; doi:10.1371/journal.pgen.1009323)
Supplement: S5 Table — # Call rate refers to the % of samples having coverage ≥8X in the exome sequencing cohort. ^ *4, *10, *36, *47, *49, *54, *56, *57, *69, *72, *99, *100, *101, *114. AFHK, allele frequency in Hong Kong; LoF, loss-of-function; NSAID, non-steroidal anti-inflammatory drug (includes celecoxib, ibuprofen, and piroxicam); SSRI, selective serotonin reuptake inhibitor (includes citalopram, escitalopram, and sertraline);TCA, tricyclic antidepressant (includes amitriptyline, clomipramine, doxepin, imipramine, and trimipramine). (XLSX) [file pgen.1009323.s006.xlsx]

## Sheet: 工作表1
Table S5. Actionable pharmacogenetic variants identified in the Hong Kong Chinese exome sequencing cohort
Gene	Allele(s)	Variant type	Functional effect	rsID	Call rate (%)#	Heterozygous	Homozygous/	AFHK	Implicated drug(s)
							Hemizygous
CYP2D6	Marker SNP^	Missense	Pro34Ser	rs1065852	99.8	494	432	0.6095	Atomoxetine, tramadol, tamoxifen, TCA, ondansetron
CYP2C19	*2	Splicing	LoF	rs4244285	65.9	317	57	0.2932	TCA, clopidogrel, SSRI, voriconazole
CYP3A5	*1	Splicing	Non-coding	rs776746	55	228	38	0.2476	Tacrolimus
CYP2B6	*6	Missense	Gln172His	rs3745274	99.9	378	66	0.2287	Efavirenz
CYP4F2	*3	Missense	Val433Met	rs2108622	99.9	383	59	0.2247	Warfarin
SLCO1B1	*15, *17	Missense	Val174Ala	rs4149056	99.8	265	22	0.1387	Simvastatin
UGT1A1	*6	Missense	Gly71Arg	rs4148323	100	242	17	0.1237	Atazanavir
UGT1A1	*28, *37	5’ Flanking	Non-coding	rs887829	16.3	29	4	0.1016	Atazanavir
NUDT15	*2, *3	Missense	Arg139Cys	rs116855232	100	194	12	0.0977	Thiopurines
IFNL3	N/A	Intron	Non-coding	rs12979860	23.6	31	3	0.0703	Peginterferon alpha, ribavirin
CYP2C19	*3	Nonsense	Trp212Ter	rs4986893	98.7	103	6	0.0522	TCA, clopidogrel, SSRI, voriconazole
CYP2D6	*41, *69	Intron	Non-coding	rs28371725	99.8	79	5	0.0399	Atomoxetine, tramadol, tamoxifen, TCA
CYP2C9	*3	Missense	Ile359Leu	rs1057910	100	61	0	0.0273	Warfarin, phenytoin, NSAID
TPMT	*3A, *3C	Missense	Tyr240Cys	rs1142345	99.7	31	1	0.0148	Azathioprine, mercaptopurine, thioguanine
G6PD	KaiPing	Missense	Arg493His	rs386626658	99.4	16	7	0.0143	Rasburicase
G6PD	Canton	Missense	Arg489Leu	rs72554665	99.3	12	3	0.0094	Rasburicase
G6PD	Gaohe	Missense	His62Arg	rs137852340	99.8	5	2	0.0044	Rasburicase
CYP2D6	*4	Splicing	LoF	rs3892097	99.8	9	0	0.004	Atomoxetine, codeine, tramadol, tamoxifen, SSRI, TCA
G6PD	Chinese-5	Missense	Leu372Phe	rs137852342	99.7	4	2	0.0037	Rasburicase
G6PD	Hechi	Missense	Val321Met	rs137852327	99.7	4	0	0.0025	Rasburicase
G6PD	Maewo	Missense	Arg484Cys	rs398123546	99.6	1	1	0.0012	Rasburicase
G6PD	Quing Yan	Missense	Gly161Val	rs137852341	99.8	2	0	0.0012	Rasburicase
CFTR	N/A	Missense	Arg74Trp	rs115545701	99.5	1	0	0.0005	Ivacaftor
CFTR	N/A	Missense	Arg117His	rs78655421	100	1	0	0.0004	Ivacaftor
CYP2C19	*6	Missense	Arg132Gln	rs72552267	100	1	0	0.0004	TCA, clopidogrel, SSRI, voriconazole
# Call rate refers to the % of samples having coverage ≥8X in the exome sequencing cohort.
^ *4, *10, *36, *47, *49, *54, *56, *57, *69, *72, *99, *100, *101, *114
AFHK, allele frequency in Hong Kong; LoF, loss-of-function; NSAID, non-steroidal anti-inflammatory drug (includes celecoxib, ibuprofen, and piroxicam); SSRI, selective serotonin reuptake inhibitor (includes citalopram, escitalopram, and sertraline);TCA, tricyclic antidepressant (includes amitriptyline, clomipramine, doxepin, imipramine, and trimipramine)
